# Supplementary material for: Food group intakes and high-sensitivity C-reactive protein among community-dwelling Japanese adults: a cross-sectional study
Source: Public Health Nutr. 2024 Oct 18;27(1):e212. doi: 10.1017/S1368980024001599 (PMC11604322; doi:10.1017/S1368980024001599)
Supplement: Matsunaga et al. supplementary material 1 — Matsunaga et al. supplementary material [file S1368980024001599sup001.xlsx]

## Sheet: S Table 1
Supplemental Table 1. Characteristics of included participants and those excluded from the present study due to their total energy intake deviated from the mean of their sex
					Males								Females
Characteristics					Included participants			Excluded participants			P valuea		Included participants			Excluded participants			P valuea
Number of participants					5126			58					8522			115
Age (years), n (%)
35–44					563	-11		9	-15.5		0.6		1213	-14.2		18	-15.7		0.51
45–54					1129	-22		14	-24.1				1954	-22.9		32	-27.8
55–64					2192	-42.8		24	-41.4				3714	-43.6		47	-40.9
65–69					1242	-24.2		11	-19				1641	-19.3		18	-15.7
Residential area, n (%)
Shiga					895	-17.5		16	-27.6		0.002		1754	-20.6		25	-21.7		<0.001
Fukuoka					1801	-35.1		8	-13.8				2565	-30.1		13	-11.3
Kyushu or Okinawa					2430	-47.4		34	-58.6				4203	-49.3		77	-67
Educational attainment, n (%)b
Elementary or junior high school					629	-12.3		11	-19		0.819		1218	-14.3		19	-16.5		0.49
High school or junior college					120	-2.3		3	-5.2				424	-5		4	-3.5
University or graduate school					135	-2.6		2	-3.5				80	-0.9		2	-1.7
Others or missing					4242	-82.8		42	-72.4				6800	-79.8		90	-78.3
Smoking exposure (pack-years), n (%)
0					1499	-29.2		25	-43.1		0.082		7429	-87.2		100	-87		0.84
0.1–24.9 (male), 0.1–9.1 (female)					893	-17.4		8	-13.8				267	-3.1		3	-2.6
25.0–41.1 (male), 9.2–19.9 (female)					899	-17.5		5	-8.6				264	-3.1		2	-1.7
≥41.2 (male), ≥20.0 (female)					895	-17.5		10	-17.2				271	-3.2		3	-2.6
Missing					940	-18.3		10	-17.2				291	-3.4		7	-6.1
Alcohol consumption (g/day), n (%)
0.0					1427	-27.8		15	-25.9		0.042		6294	-73.9		94	-81.7		0.07
0.1–19.5 (male), 0.1–4.7 (female)					1208	-23.6		9	-15.5				739	-8.7		4	-3.5
19.6–43.5 (male), 4.8–13.7 (female)					1259	-24.6		11	-19				733	-8.6		5	-4.4
≥43.6 (male), ≥13.8 (female)					1232	-24		23	-39.7				756	-8.9		12	-10.4
Total physical activity (MET-h/day), n (%)
<8.9 (male), <10.8 (female)					1706	-33.3		9	-15.5		0.001		2834	-33.3		26	-22.6		<0.001
9.0-27.4 (male), 10.8-22.3 (female)					1704	-33.2		17	-29.3				2844	-33.4		30	-26.1
≥27.5 (male), ≥22.4 (female)					1714	-33.4		32	-55.2				2838	-33.3		59	-51.3
Missing					2	(0.0)		0	(0.0)				6	-0.1		0	(0.0)
Body mass index (kg/m2), median (IQR)					23.7 (21.9 to 25.7)			23.3 (21.4 to 25.8)			0.74		22.3 (20.4 to 24.6)			22.8 (20.5 to 25.4)			0.24
Total energy intake (kcal/day), n (%)
<1752 (male), <1443 (female)					1282	-25		1	-1.7		<0.001		2130	-25		26	-22.6		<0.001
1752-1941 (male), 1443-1574 (female)					1281	-25		0	(0.0)				2131	-25		0	(0.0)
1942-2169 (male), 1575-1701 (female)					1282	-25		0	(0.0)				2131	-25		0	(0.0)
≥2170 (male), ≥1702 (female)					1281	-25		57	-98.3				2130	-25		89	-77.4
Rice consumption (g/day), median (IQR)c					458.1 (358.1 to 601.0)			1,201.0 (1,001 to 1,201.0)			<0.001		301.0 (226.0 to 418.9)			601.0 (151.0 to 751.0)			<0.001
Bread consumption (g/day), median (IQR)c					18.1 (1.0 to 81.0)			1.0 (1.0 to 58.2)			0.09		36.0 (5.6 to 71.0)			20.6 (1.0 to 71.0)			0.17
Red meat consumption (g/day), median (IQR)c					13.8 (13.8 to 31.0)			13.8 (13.8 to 31.0)			0.1		12.8 (12.8 to 28.5)			12.8 (12.8 to 28.5)			0.68
Processed meat consumption (g/day), median (IQR)c					5.3 (2.3 to 5.3)			5.3 (2.0 to 11.0)			0.16		5.3 (2.3 to 5.3)			5.3 (2.3 to 11.0)			0.004
Poultry consumption (g/day), median (IQR)c					12.8 (4.7 to 28.5)			12.8 (12.8 to 28.5)			0.07		12.8 (12.8 to 28.5)			12.8 (12.8 to 28.5)			0.14
Dairy consumption (g/day), median (IQR)c					56.6 (11.7 to 161.0)			80.3 (7.7 to 161.1)			0.54		128.5 (51.0 to 178.5)			113.2 (32.8 to 206.0)			0.57
Fish consumption (g/day), median (IQR)c					39.0 (20.3 to 57.4)			46.0 (37.0 to 71.6)			0.004		34.2 (19.2 to 49.8)			39.6 (18.7 to 58.2)			0.16
Vegetables consumption (g/day), median (IQR)c					108.6 (70.3 to 155.8)			119.7 (79.5 to 178.2)			0.2		150.2 (107.3 to 205.2)			180.9 (102.0 to 242.4)			0.032
Fruit consumption (g/day), median (IQR)c					37.4 (12.4 to 63.1)			24.2 (12.4 to 68.8)			0.4		60.3 (24.2 to 100.3)			60.3 (24.2 to 108.1)			0.41
Nuts consumption (g/day), median (IQR)c					2.3 (1.0 to 5.3)			2.3 (1.0 to 5.3)			0.83		2.3 (1.0 to 2.3)			1.0 (1.0 to 2.3)			0.14
Coffee consumption (ml/day), median (IQR)c					151.0 (22.4 to 251.0)			151.0 (1.0 to 251.0)			0.34		251.0 (22.4 to 251.0)			151.0 (22.4 to 251.0)			0.64
Green tea consumption (ml/day), median (IQR)c					441.0 (111.0 to 1,101.0)			1,101 (111.0 to 1,101.0)			0.018		401.0 (401.0 to 1,001.0)			401.0 (401.0 to 1,001.0)			0.56
hsCRP (mg/dL), median (IQR)					0.046 (0.023 to 0.095)			0.038 (0.016 to 0.064)			0.031		0.032 (0.015 to 0.070)			0.026 (0.013 to 0.051)			0.092
hsCRP, high sensitivity C-reactive protein; IQR, interquartile range; MET-h/day, metabolic equivalent hours per day
aCharacteriscitcs of participants were compared between included participants and those excluded from the present study due to their deviated total energy intake. The Mann-Whitney test and the chi-square test of independence were used for continuous variables and categorical variables, respectively.
bFukuoka and Kyushu or Okinawa area had no data about educational attaiment.
cFood group intakes were energy-unadjusted values, which had many tied values, especially among food groups consisting of few items.

## Sheet: S Table 2
Supplemental Table 2. Characteristics of included participants and those excluded from the present study because they had missing data in at least one item necessary to calculate food group intakes
					Males								Females
Characteristics					Included participants			Excluded participants			P valuea		Included participants			Excluded participants			P valuea
Number of participants					5126			868					8522			1470
Age (years), n (%)
35–44					563	-11		146	-16.8		<0.001		1213	-14.2		252	-17.1		<0.001
45–54					1129	-22		221	-25.5				1954	-22.9		387	-26.3
55–64					2192	-42.8		318	-36.6				3714	-43.6		542	-36.9
65–69					1242	-24.2		183	-21.1				1641	-19.3		289	-19.7
Residential area, n (%)
Shiga					895	-17.5		89	-10.3		<0.001		1754	-20.6		168	-11.4		<0.001
Fukuoka					1801	-35.1		1	-0.1				2565	-30.1		1	-0.1
Kyushu or Okinawa					2430	-47.4		778	-89.6				4203	-49.3		1301	-88.5
Educational attainment, n (%)b
Elementary or junior high school					629	-12.3		53	-6.1		0.12		1218	-14.3		119	-8.1		0.81
High school or junior college					120	-2.3		12	-1.4				424	-5		39	-2.7
University or graduate school					135	-2.6		20	-2.3				80	-0.9		6	-0.4
Others or missing					4242	-82.8		783	-90.2				6800	-79.8		1306	-88.8
Smoking exposure (pack-years), n (%)
0					1499	-29.2		306	-35.3		<0.001		7429	-87.2		1266	-86.1		0.042
0.1–24.9 (male), 0.1–9.1 (female)					893	-17.4		76	-8.8				267	-3.1		28	-1.9
25.0–41.1 (male), 9.2–19.9 (female)					899	-17.5		103	-11.9				264	-3.1		35	-2.4
≥41.2 (male), ≥20.0 (female)					985	-17.5		95	-10.9				271	-3.2		40	-2.7
Missing					940	-18.3		288	-33.2				291	-3.4		101	-6.9
Alcohol consumption (g/day), n (%)
0.0					1427	-27.8		261	-30.1		0.011		6294	-73.9		1146	-78		0.009
0.1–19.5 (male), 0.1–4.7 (female)					1208	-23.6		208	-24				739	-8.7		111	-7.6
19.6–43.5 (male), 4.8–13.7 (female)					1259	-24.6		234	-27				733	-8.6		100	-6.8
≥43.6 (male), ≥13.8 (female)					1232	-24		165	-19				756	-8.9		113	-7.7
Total physical activity (MET-h/day), n (%)
<8.9 (male), <10.8 (female)					1706	-33.3		187	-21.5		<0.001		2834	-33.3		468	-31.8		<0.001
9.0-27.4 (male), 10.8-22.3 (female)					1704	-33.2		281	-32.4				2844	-33.4		420	-28.6
≥27.5 (male), ≥22.4 (female)					1714	-33.4		396	-45.6				2838	-33.3		574	-39.1
Missing					2	(0.0)		4	-0.5				6	-0.1		8	-0.5
Body mass index (kg/m2), median (IQR)					23.7 (21.9 to 25.7)			24.3 (22.3 to 26.6)			<0.001		22.3 (20.4 to 24.6)			23.2 (21.0 to 25.8)			<0.001
Total energy intake (kcal/day), n (%)
<1752 (male), <1443 (female)					1282	-25		287	-33.1		<0.001		2130	-25		453	-30.8		<0.001
1752-1941 (male), 1443-1574 (female)					1281	-25		192	-22.1				2131	-25		358	-24.4
1942-2169 (male), 1575-1701 (female)					1282	-25		194	-22.4				2131	-25		319	-21.7
≥2170 (male), ≥1702 (female)					1281	-25		195	-22.5				2130	-25		340	-23.1
Rice consumption (g/day), median (IQR)c					458.1 (358.1 to 601.0)			501.0 (401.0 to 601.0)			0.001		301.0 (226.0 to 418.9)			301.0 (236.7 to 451.0)			<0.001
Bread consumption (g/day), median (IQR)c					18.1 (1.0 to 81.0)			6.3 (1.0 to 42.2)			<0.001		36.0 (5.6 to 71.0)			31.0 (1.0 to 71.0)			<0.001
Red meat consumption (g/day), median (IQR)c					13.8 (13.8 to 31.0)			13.8 (13.8 to 31.0)			0.19		12.8 (12.8 to 28.5)			12.8 (12.8 to 28.5)			<0.001
Processed meat consumption (g/day), median (IQR)c					5.3 (2.3 to 5.3)			5.3 (2.3 to 5.3)			0.24		5.3 (2.3 to 5.3)			5.3 (2.3 to 5.3)			0.26
Poultry consumption (g/day), median (IQR)c					12.8 (4.7 to 28.5)			12.8 (4.7 to 28.5)			0.38		12.8 (12.8 to 28.5)			12.8 (4.7 to 28.5)			<0.001
Dairy consumption (g/day), median (IQR)c					56.6 (11.7 to 161.0)			51.0 (11.7 to 161.0)			0.34		128.5 (51.0 to 178.5)			128.5 (40.9 to 179.6)			0.94
Fish consumption (g/day), median (IQR)c					39.0 (20.3 to 57.4)			39.0 (20.3 to 62.0)			0.14		34.2 (19.2 to 49.8)			35.9 (18.7 to 53.0)			0.18
Vegetables consumption (g/day), median (IQR)c					108.6 (70.3 to 155.8)			111.6 (66.4 to 162.4)			0.57		150.2 (107.3 to 205.2)			153.7 (105.1 to 211.3)			0.32
Fruit consumption (g/day), median (IQR)c					37.4 (12.4 to 63.1)			37.4 (12.4 to 63.1)			0.42		60.3 (24.2 to 100.3)			47.0 (24.2 to 87.0)			0.003
Nuts consumption (g/day), median (IQR)c					2.3 (1.0 to 5.3)			2.3 (1.0 to 2.3)			<0.001		2.3 (1.0 to 2.3)			2.3 (1.0 to 2.3)			<0.001
Coffee consumption (ml/day), median (IQR)c					151.0 (22.4 to 251.0)			151.0 (22.4 to 251.0)			0.007		251.0 (22.4 to 251.0)			251.0 (22.4 to 251.0)			0.87
Green tea consumption (ml/day), median (IQR)c					441.0 (111.0 to 1,101.0)			441.0 (111.0 to 1,101.0)			<0.001		401.0 (401.0 to 1,001.0)			401.0 (101.0 to 1,001.0)			<0.001
hsCRP (mg/dL), median (IQR)					0.046 (0.023 to 0.095)			0.047 (0.024 to 0.097)			0.35		0.032 (0.015 to 0.070)			0.038 (0.016 to 0.092)			<0.001
hsCRP, high sensitivity C-reactive protein; IQR, interquartile range; MET-h/day, metabolic equivalent hours per day
aCharacteriscitcs of participants were compared between included participants and those excluded from the present study due to their missing data in at least one item necessary to calculate food group intakes. The Mann-Whitney test and the chi-square test of independence were used for continuous variables and categorical variables, respectively.
bFukuoka and Kyushu or Okinawa area had no data about educational attaiment.
cFood group intakes were energy-unadjusted values, which had many tied values, especially among food groups consisting of few items. These intakes were estimated only in those who had no missing data in items necessary to calculate these intakes.

## Sheet: S Table 3
Supplemental Table 3. Pearson correlation coefficients between log-transformed, energy-adjusted food group consumption by sex.
Males
	Rice	Bread	Red meat	Processed meat	Poultry	Dairy	Fish	Vegetables	Fruit	Nuts	Coffee	Green tea
Rice	1
Bread	-0.336	1
Red meat	-0.067	0.077	1
Processed meat	-0.135	0.126	0.301	1
Poultry	-0.035	0.019	0.414	0.174	1
Dairy	-0.129	0.218	0.048	0.033	0.028	1
Fish	-0.035	-0.099	0.074	0.045	0.079	0.06	1
Vegetables	-0.04	0.026	0.165	0.152	0.138	0.143	0.38	1
Fruit	-0.042	0.133	0.069	0.088	0.038	0.249	0.247	0.41	1
Nuts	-0.095	0.122	0.079	0.101	0.079	0.1	0.063	0.154	0.224	1
Coffee	-0.078	0.23	0.109	0.125	0.088	0.043	-0.02	0.047	0.043	0.081	1
Green tea	0.055	-0.01	-0.001	-0.03	0.049	0.034	0.065	0.105	0.133	0.054	-0.031	1
Females
	Rice	Bread	Red meat	Processed meat	Poultry	Dairy	Fish	Vegetables	Fruit	Nuts	Coffee	Green tea
Rice	1
Bread	-0.385	1
Red meat	-0.121	0.031	1
Processed meat	-0.148	0.116	0.234	1
Poultry	-0.065	0.02	0.425	0.184	1
Dairy	-0.204	0.131	0.036	0.023	0.04	1
Fish	-0.027	-0.134	0.035	-0.028	0.044	0.043	1
Vegetables	-0.104	-0.046	0.093	0.049	0.112	0.117	0.35	1
Fruit	-0.114	0.038	0.018	-0.029	0.037	0.189	0.234	0.35	1
Nuts	-0.13	0.078	0.043	0.064	0.055	0.098	0.07	0.157	0.24	1
Coffee	-0.142	0.251	0.084	0.112	0.057	0.09	-0.0401	0.018	0.017	0.061	1
Green tea	0.06	-0.087	0.008	-0.055	0.039	0.015	0.091	0.096	0.14	0.056	-0.086	1

## Sheet: S Table 4
Supplemental Table 4. Estimated ranges of the quartiles of energy-adjusted food group intake by sex
		Males		Females
Food group	Residual quartiles of log-transformed food group consumption	Estimated ranges of food group consumptiona		Estimated ranges of food group consumptiona
Rice (g/day)	Quartile 1	<375.4		<235.7
	Quartile 2	375.4–462.4		235.7–255.2
	Quartile 3	462.5–549.8		255.3–368.3
	Quartile 4	≥549.9		≥368.4
Bread (g/day)	Quartile 1	<1.1		<5.7
	Quartile 2	1.1–17.9		5.7–35.7
	Quartile 3	18.0–74.1		35.8–70.6
	Quartile 4	≥74.2		≥70.7
Red meat (g/day)	Quartile 1	<11.9		<11.8
	Quartile 2	11.9–14.2		11.8–14.7
	Quartile 3	14.3–27.2		14.8–27.1
	Quartile 4	≥27.3		≥27.2
Processed meat (g/day)	Quartile 1	<2.3		<2.2
	Quartile 2	2.3–4.4		2.2–4.4
	Quartile 3	4.5–5.6		4.5–6.2
	Quartile 4	≥5.7		≥6.3
Poultry (g/day)	Quartile 1	<5.8		<10.9
	Quartile 2	5.8–12.8		10.9–13.1
	Quartile 3	12.9–19.8		13.2–25.3
	Quartile 4	≥19.9		≥25.4
Dairy (g/day)	Quartile 1	<11.5		<47.5
	Quartile 2	11.5–56.3		47.5–118.6
	Quartile 3	56.4–149.8		118.7–188.8
	Quartile 4	≥149.9		≥188.9
Fish (g/day)	Quartile 1	<20.9		<20.9
	Quartile 2	20.9–39.2		20.9–34.8
	Quartile 3	39.3–54.5		34.9–47.8
	Quartile 4	≥54.6		≥47.9
Vegetables (g/day)	Quartile 1	<70.3		<108.9
	Quartile 2	70.3–108.0		108.9–149.9
	Quartile 3	108.1–155.3		150.0–202.2
	Quartile 4	≥155.4		≥202.3
Fruit (g/day)	Quartile 1	<12.5		<23.7
	Quartile 2	12.5–30.4		23.7–53.8
	Quartile 3	30.5–65.0		53.9–98.1
	Quartile 4	≥65.1		≥98.2
Nuts (g/day)	Quartile 1	<1.0		<1.0
	Quartile 2	1.0–2.2		1.0–2.2
	Quartile 3	2.3–5.0		2.3–2.6
	Quartile 4	≥5.1		≥2.7
Coffee (ml/day)	Quartile 1	<22.6		<22.6
	Quartile 2	22.6–183.0		22.6–245.7
	Quartile 3	183.1–255.8		245.8–251.8
	Quartile 4	≥255.9		≥251.9
Green tea (ml/day)	Quartile 1	<142.1		<299.8
	Quartile 2	142.1–471.4		299.8–505.8
	Quartile 3	471.5–977.4		505.9–1049.5
	Quartile 4	≥977.5		≥1049.6
aCutoff values were calculated using linear regression models by sex, where log-transformed food group consumption was regressed on the total energy intake, and by exponentiating the estimates, which are the sum of an expected log-transformed food group consumption for the mean total energy intake and a residual of log-transformed food group consumption.

## Sheet: S Table 5
Supplemental Table 5. Variance inflation factors (VIFs) of model 3 in the main analysis (Table 2).
		Males			Females
Food group	Residual quartiles of log-transformed food group consumption	VIF of ordinal variables	VIF of continuous variables		VIF of ordinal variables	VIF of continuous variables
Rice	Quartile 1	Reference	2.13		Reference	2.39
	Quartile 2	1.69			1.74
	Quartile 3	2.07			2.22
	Quartile 4	3.32			3.69
Bread	Quartile 1	Reference	1.81		Reference	1.86
	Quartile 2	2			1.75
	Quartile 3	2.07			2.21
	Quartile 4	2.78			2.79
Red meat	Quartile 1	Reference	1.41		Reference	1.27
	Quartile 2	2.1			2.09
	Quartile 3	2.14			1.84
	Quartile 4	2.11			1.99
Processed meat	Quartile 1	Reference	1.19		Reference	1.13
	Quartile 2	1.7			1.66
	Quartile 3	1.72			1.69
	Quartile 4	1.81			1.74
Poultry	Quartile 1	Reference	1.34		Reference	1.23
	Quartile 2	2.26			1.86
	Quartile 3	2.21			1.87
	Quartile 4	2.02			1.87
Dairy	Quartile 1	Reference	1.19		Reference	1.16
	Quartile 2	1.55			1.56
	Quartile 3	1.62			1.62
	Quartile 4	1.77			1.74
Fish	Quartile 1	Reference	1.26		Reference	1.24
	Quartile 2	1.57			1.61
	Quartile 3	1.7			1.69
	Quartile 4	1.88			1.86
Vegetables	Quartile 1	Reference	1.38		Reference	1.3
	Quartile 2	1.62			1.59
	Quartile 3	1.78			1.73
	Quartile 4	2.06			1.93
Fruit	Quartile 1	Reference	1.38		Reference	1.35
	Quartile 2	1.68			1.6
	Quartile 3	1.76			1.74
	Quartile 4	2.05			1.99
Nuts	Quartile 1	Reference	1.15		Reference	1.12
	Quartile 2	1.75			1.87
	Quartile 3	1.82			1.8
	Quartile 4	1.72			1.72
Coffee	Quartile 1	Reference	1.19		Reference	1.2
	Quartile 2	1.67			1.72
	Quartile 3	1.73			1.8
	Quartile 4	1.81			1.83
Green tea	Quartile 1	Reference	1.14		Reference	1.17
	Quartile 2	1.65			1.69
	Quartile 3	1.69			1.68
	Quartile 4	1.71			1.76
VIF, variance inflation factor

## Sheet: S Table 6
Supplemental Table 6. Associations between energy-adjusted intakes (residuals) of each food groups and high-sensitivity C-reactive protein among females, incoprorating only one food group as a covariate
Females
Food group of interesta	Residual quartile of log-transformed food group consumption	Food group incorporated as a covariateb	Exponentiated coefficient （95% CI）c		P trend
Rice	Quartile 1	Bread	Reference		0.1
	Quartile 2		1.05 (0.98 to 1.12)
	Quartile 3		1.03 (0.96 to 1.12)
	Quartile 4		1.10 (1.00 to 1.21)
Poultry	Quartile 1	Red meat	Reference		0.03
	Quartile 2		0.98 (0.91 to 1.06)
	Quartile 3		0.95 (0.89 to 1.03)
	Quartile 4		0.93 (0.87 to 1.00)
Poultry	Quartile 1	Vegetables	Reference		0.045
	Quartile 2		0.98 (0.91 to 1.05)
	Quartile 3		0.94 (0.88 to 1.01)
	Quartile 4		0.94 (0.88 to 1.00)
CI, confidence interval
a These food groups were selected because their associations with hsCRP turned from statistically significant to non-significant after adjusting other food groups (model 3 of table 2).
b These food groups were incorporated as a covariate because they were weakly or moderately correlated with food group of interest.
c Model incorporated same covariates as in model 2 of Table 2 as well as one food group. Exponentiated coefficients were estimated as in Table 2.

## Sheet: S Table 7 (1)
Supplemental Table 7. Associations between energy-adjusted intakes (residuals) of each food groups and high-sensitivity C-reactive protein by sex, based on multiply imputated datasets
Males
Food group	Residual quartile of log-transformed food group consumption	Model 1a		P trend	Model 2b		P trend	Model 3c		P trend
		Exponentiated coefficient （95% CI）d			Exponentiated coefficient （95% CI）d			Exponentiated coefficient （95% CI）d
Rice	Quartile 1	Reference		0.82	Reference		0.75	Reference		0.67
	Quartile 2	1.04 (0.96 to 1.12)			1.05 (0.97 to 1.14)			1.06 (0.97 to 1.15)
	Quartile 3	0.98 (0.91 to 1.07)			1.01 (0.93 to 1.10)			1.02 (0.93 to 1.12)
	Quartile 4	1.01 (0.93 to 1.09)			1.03 (0.94 to 1.13)			1.04 (0.92 to 1.17)
Bread	Quartile 1	Reference		0.14	Reference		0.27	Reference		0.49
	Quartile 2	0.90 (0.82 to 0.99)			0.90 (0.82 to 0.99)			0.91 (0.84 to 1.01)
	Quartile 3	0.97 (0.89 to 1.06)			0.99 (0.90 to 1.08)			1.00 (0.91 to 1.11)
	Quartile 4	0.90 (0.83 to 0.98)			0.91 (0.83 to 1.00)			0.94 (0.84 to 1.05)
Red meat	Quartile 1	Reference		0.033	Reference		0.037	Reference		0.04
	Quartile 2	1.03 (0.95 to 1.12)			1.05 (0.96 to 1.14)			1.08 (0.99 to 1.19)
	Quartile 3	1.04 (0.95 to 1.12)			1.04 (0.95 to 1.13)			1.09 (0.99 to 1.20)
	Quartile 4	1.09 (1.01 to 1.18)			1.09 (1.01 to 1.18)			1.11 (1.01 to 1.21)
Processed meat	Quartile 1	Reference		0.08	Reference		0.08	Reference		0.08
	Quartile 2	0.95 (0.88 to 1.03)			0.96 (0.89 to 1.04)			0.97 (0.90 to 1.06)
	Quartile 3	0.96 (0.89 to 1.04)			0.97 (0.89 to 1.05)			0.97 (0.90 to 1.06)
	Quartile 4	1.07 (0.99 to 1.16)			1.08 (0.99 to 1.17)			1.08 (1.00 to 1.18)
Poultry	Quartile 1	Reference		0.29	Reference		0.65	Reference		0.18
	Quartile 2	0.99 (0.90 to 1.08)			0.99 (0.91 to 1.08)			0.98 (0.89 to 1.08)
	Quartile 3	0.92 (0.84 to 1.00)			0.93 (0.86 to 1.02)			0.91 (0.83 to 0.99)
	Quartile 4	0.98 (0.90 to 1.06)			1.00 (0.92 to 1.08)			0.95 (0.87 to 1.04)
Dairy	Quartile 1	Reference		0.58	Reference		0.23	Reference		0.17
	Quartile 2	1.05 (0.97 to 1.13)			1.06 (0.98 to 1.14)			1.07 (0.98 to 1.16)
	Quartile 3	1.04 (0.96 to 1.12)			1.08 (1.00 to 1.18)			1.09 (1.00 to 1.18)
	Quartile 4	0.98 (0.90 to 1.06)			1.05 (0.96 to 1.14)			1.06 (0.97 to 1.15)
Fish	Quartile 1	Reference		0.036	Reference		0.005	Reference		0.019
	Quartile 2	1.04 (0.96 to 1.13)			1.05 (0.97 to 1.13)			1.04 (0.96 to 1.13)
	Quartile 3	1.00 (0.93 to 1.09)			1.02 (0.95 to 1.11)			1.02 (0.94 to 1.11)
	Quartile 4	1.11 (1.02 to 1.20)			1.14 (1.05 to 1.23)			1.12 (1.03 to 1.22)
Vegetables	Quartile 1	Reference		0.81	Reference		0.29	Reference		0.79
	Quartile 2	0.96 (0.89 to 1.04)			0.98 (0.91 to 1.07)			0.97 (0.89 to 1.05)
	Quartile 3	0.97 (0.89 to 1.05)			1.00 (0.93 to 1.09)			0.98 (0.90 to 1.07)
	Quartile 4	0.99 (0.91 to 1.07)			1.04 (0.96 to 1.13)			1.00 (0.91 to 1.10)
Fruit	Quartile 1	Reference		0.27	Reference		0.48	Reference		0.44
	Quartile 2	0.98 (0.90 to 1.06)			1.02 (0.94 to 1.11)			1.04 (0.96 to 1.13)
	Quartile 3	0.97 (0.89 to 1.05)			1.03 (0.95 to 1.12)			1.05 (0.96 to 1.14)
	Quartile 4	0.96 (0.88 to 1.04)			1.03 (0.95 to 1.12)			1.04 (0.95 to 1.14)
Nuts	Quartile 1	Reference		<0.001	Reference		<0.001	Reference		<0.001
	Quartile 2	1.02 (0.92 to 1.14)			1.01 (0.90 to 1.12)			1.00 (0.90 to 1.12)
	Quartile 3	0.89 (0.79 to 0.99)			0.89 (0.79 to 0.99)			0.88 (0.79 to 0.99)
	Quartile 4	0.85 (0.76 to 0.95)			0.86 (0.77 to 0.96)			0.84 (0.75 to 0.94)
Coffee	Quartile 1	Reference		0.28	Reference		0.17	Reference		0.15
	Quartile 2	0.97 (0.90 to 1.05)			0.96 (0.89 to 1.04)			0.97 (0.89 to 1.05)
	Quartile 3	1.00 (0.92 to 1.09)			0.93 (0.85 to 1.02)			0.93 (0.85 to 1.02)
	Quartile 4	1.03 (0.95 to 1.12)			0.95 (0.87 to 1.04)			0.95 (0.87 to 1.03)
Green tea	Quartile 1	Reference		0.006	Reference		0.02	Reference		0.012
	Quartile 2	0.97 (0.89 to 1.05)			0.98 (0.90 to 1.07)			0.98 (0.90 to 1.07)
	Quartile 3	0.91 (0.84 to 0.98)			0.91 (0.85 to 1.00)			0.92 (0.85 to 1.00)
	Quartile 4	0.91 (0.84 to 0.98)			0.92 (0.85 to 1.00)			0.91 (0.84 to 0.99)

## Sheet: S Table 7 (2)
Supplemental Table 7. Continued
Females
Food group	Residual quartile of log-transformed food group consumption	Model 1a		P trend	Model 2b		P trend	Model 3c		P trend
		Exponentiated coefficient （95% CI）			Exponentiated coefficient （95% CI）			Exponentiated coefficient （95% CI）
Rice	Quartile 1	Reference		<0.001	Reference		0.001	Reference		0.023
	Quartile 2	1.06 (0.99 to 1.13)			1.06 (0.99 to 1.13)			1.07 (1.00 to 1.15)
	Quartile 3	1.07 (1.00 to 1.14)			1.05 (0.98 to 1.12)			1.07 (0.99 to 1.16)
	Quartile 4	1.17 (1.09 to 1.25)			1.15 (1.07 to 1.23)			1.16 (1.05 to 1.28)
Bread	Quartile 1	Reference		<0.001	Reference		<0.001	Reference		0.13
	Quartile 2	0.95 (0.88 to 1.01)			0.95 (0.89 to 1.02)			0.99 (0.92 to 1.06)
	Quartile 3	0.94 (0.88 to 1.01)			0.95 (0.89 to 1.02)			1.00 (0.92 to 1.08)
	Quartile 4	0.88 (0.83 to 0.94)			0.89 (0.83 to 0.95)			0.95 (0.87 to 1.03)
Red meat	Quartile 1	Reference		0.62	Reference		0.91	Reference		0.19
	Quartile 2	0.99 (0.93 to 1.07)			1.00 (0.93 to 1.08)			1.03 (0.96 to 1.11)
	Quartile 3	0.95 (0.89 to 1.01)			0.95 (0.89 to 1.02)			0.99 (0.92 to 1.06)
	Quartile 4	1.00 (0.94 to 1.07)			1.01 (0.95 to 1.08)			1.07 (1.00 to 1.15)
Processed meat	Quartile 1	Reference		0.15	Reference		0.12	Reference		0.006
	Quartile 2	0.96 (0.90 to 1.02)			0.97 (0.91 to 1.04)			0.99 (0.93 to 1.06)
	Quartile 3	1.01 (0.95 to 1.08)			1.02 (0.96 to 1.09)			1.05 (0.99 to 1.13)
	Quartile 4	1.03 (0.97 to 1.10)			1.04 (0.97 to 1.11)			1.09 (1.02 to 1.16)
Poultry	Quartile 1	Reference		<0.001	Reference		0.003	Reference		0.005
	Quartile 2	0.95 (0.89 to 1.02)			0.96 (0.90 to 1.03)			0.95 (0.89 to 1.03)
	Quartile 3	0.92 (0.87 to 0.98)			0.93 (0.88 to 1.00)			0.94 (0.88 to 1.01)
	Quartile 4	0.90 (0.84 to 0.95)			0.91 (0.86 to 0.97)			0.92 (0.85 to 0.98)
Dairy	Quartile 1	Reference		0.52	Reference		0.67	Reference		0.78
	Quartile 2	0.92 (0.87 to 0.98)			0.93 (0.87 to 0.99)			0.94 (0.88 to 1.00)
	Quartile 3	0.94 (0.88 to 1.00)			0.95 (0.89 to 1.01)			0.96 (0.90 to 1.03)
	Quartile 4	0.97 (0.91 to 1.04)			0.98 (0.92 to 1.04)			1.01 (0.94 to 1.08)
Fish	Quartile 1	Reference		0.12	Reference		0.07	Reference		0.028
	Quartile 2	1.00 (0.94 to 1.07)			1.02 (0.96 to 1.09)			1.02 (0.96 to 1.09)
	Quartile 3	0.96 (0.90 to 1.02)			0.97 (0.91 to 1.04)			0.98 (0.92 to 1.05)
	Quartile 4	1.07 (1.00 to 1.14)			1.08 (1.02 to 1.16)			1.09 (1.02 to 1.17)
Vegetables	Quartile 1	Reference		0.008	Reference		0.015	Reference		<0.001
	Quartile 2	0.98 (0.92 to 1.05)			0.99 (0.92 to 1.05)			0.97 (0.91 to 1.04)
	Quartile 3	0.98 (0.92 to 1.05)			0.98 (0.92 to 1.05)			0.96 (0.89 to 1.02)
	Quartile 4	0.91 (0.86 to 0.97)			0.92 (0.86 to 0.98)			0.87 (0.81 to 0.94)
Fruit	Quartile 1	Reference		0.013	Reference		0.001	Reference		<0.001
	Quartile 2	1.03 (0.97 to 1.10)			1.05 (0.98 to 1.11)			1.07 (1.01 to 1.14)
	Quartile 3	1.07 (1.00 to 1.14)			1.10 (1.03 to 1.17)			1.16 (1.09 to 1.25)
	Quartile 4	1.08 (1.01 to 1.15)			1.11 (1.04 to 1.19)			1.20 (1.12 to 1.29)
Nuts	Quartile 1	Reference		<0.001	Reference		<0.001	Reference		<0.001
	Quartile 2	0.96 (0.89 to 1.03)			0.96 (0.89 to 1.04)			0.96 (0.89 to 1.03)
	Quartile 3	0.86 (0.80 to 0.93)			0.87 (0.81 to 0.94)			0.87 (0.81 to 0.94)
	Quartile 4	0.88 (0.82 to 0.95)			0.90 (0.84 to 0.97)			0.90 (0.83 to 0.96)
Coffee	Quartile 1	Reference		0.43	Reference		0.11	Reference		0.3
	Quartile 2	0.90 (0.85 to 0.96)			0.93 (0.87 to 1.00)			0.95 (0.89 to 1.01)
	Quartile 3	0.97 (0.88 to 1.08)			0.96 (0.87 to 1.07)			0.98 (0.88 to 1.09)
	Quartile 4	0.94 (0.88 to 1.00)			0.93 (0.87 to 0.99)			0.95 (0.89 to 1.02)
Green tea	Quartile 1	Reference		<0.001	Reference		0.003	Reference		0.001
	Quartile 2	0.93 (0.87 to 1.00)			0.95 (0.89 to 1.02)			0.95 (0.89 to 1.02)
	Quartile 3	0.92 (0.87 to 0.99)			0.95 (0.89 to 1.01)			0.95 (0.89 to 1.01)
	Quartile 4	0.89 (0.83 to 0.95)			0.91 (0.85 to 0.97)			0.90 (0.84 to 0.96)
CI, confidence interval; hsCRP, high sensitivity C-reactive protein; MET-h/day, metabolic equivalent hours per day
a, b, c Incorporated the same exposure variables and covariates as Table 2, which were multiply imputated by sex.
dExponentiated coefficients were estimated as in Table 2.
